# Supplementary material for: Deciphering the oncogenic network: how C1QTNF1-AS1 modulates osteosarcoma through miR-34a-5p and glycolytic pathways
Source: Front Oncol. 2025 Jan 9;14:1485605. doi: 10.3389/fonc.2024.1485605 (PMC11754200; doi:10.3389/fonc.2024.1485605)
Supplement: Supplementary file 18 [file Table3.xlsx]

## Sheet: Transwell
			细胞迁移数目统计					细胞迁移数目统计
			实验二-U2OS					实验二-MG63
		组别	A.si-lnc	B.si-NC			组别	A.si-lnc	B.si-NC
			309	184				176	82
			324	124				193	91
			269	165				203	104
		Mean	300.667	157.667			Mean	190.667	92.3333
		SD	28.4312	30.6649			SD	13.6504	11.0604
			实验二-U2OS-相对迁移率					实验二-MG63相对迁移率
		组别	A.si-lnc	B.si-NC			组别	A.si-lnc	B.si-NC
			1.95983	1.16702				1.90614	0.888087
			2.05497	0.786469				2.09025	0.98556
			1.70613	1.04651				2.19856	1.12635
		Mean	1.90698	1			Mean	2.06498	1
		SD	0.179393	0.194492			SD	0.206771	0.119788
			细胞迁移数目统计								细胞迁移数目统计
			实验四-U2OS								实验四-MG63
		组别	A.si-NC	B.mimic-NC	C.si-Lnc	D.miR-mim	E.si-Lnc+miR-mim			组别	A.si-NC	B.mimic-NC	C.si-Lnc	D.miR-mim	E.si-Lnc+miR-mim
			192	190	287	99	263				82	74	176	62	129
			150	198	323	134	228				91	96	193	32	154
			181	161	293	122	255				104	106	203	48	161
		Mean	174.333	183	301	118.333	248.667			Mean	92.3333	92	190.667	47.3333	148
		SD	21.7792	19.4679	19.2873	17.7858	18.3394			SD	11.0604	16.3707	13.6504	15.0111	16.8226
			实验四-U2OS-相对迁移率								实验四-MG63-相对迁移率
		组别	A.si-NC	B.mimic-NC	C.si-Lnc	D.miR-mim	E.si-Lnc+miR-mim			组别	A.si-NC	B.mimic-NC	C.si-Lnc	D.miR-mim	E.si-Lnc+miR-mim
			1.10134	1.08987	1.64627	0.567878	1.5086				0.888087	0.801444	1.90614	0.67148	1.39711
			0.860421	1.13576	1.85277	0.768642	1.30784				0.98556	1.03971	2.09025	0.34657	1.66787
			1.03824	0.923518	1.68069	0.699809	1.46272				1.12635	1.14801	2.19856	0.519856	1.74368
		Mean	1	1.04971	1.72658	0.678776	1.42639			Mean	1	0.99639	2.06498	0.512635	1.60289
		SD	0.124928	0.111671	0.110635	0.102022	0.105197			SD	0.119788	0.1773	0.147838	0.162575	0.182194
			细胞迁移数目统计								细胞迁移数目统计
			实验三-U2OS								实验三-MG63
		组别	A.miR-mim	B.mim-NC						组别	A.miR-mim	B.mim-NC
			132	173							67	177
			88	232							79	196
			121	201							57	199
		Mean	113.667	202						Mean	67.6667	190.667
		SD	22.8983	29.5127						SD	11.0151	11.9304
			实验三-U2OS-相对迁移率								实验三-MG63-相对迁移率
		组别	A.miR-mim	B.mim-NC						组别	A.miR-mim	B.mim-NC
			0.653465	0.856436							0.351399	0.928322
			0.435644	1.14851							0.414336	1.02797
			0.59901	0.99505							0.298951	1.04371
		Mean	0.562706	1						Mean	0.354895	1
		SD	0.0385058	0.146103						SD	0.037086	0.0625718

## Sheet: WB
实验五
	U2OS								MG63
灰度值								灰度值
	si-lnc			si-NC					si-lnc			si-NC
LDHA	143965	132512	141934	84676.6	79944.6	74011.6		LDHA	119620	125488	105487	71855.7	61254.6	62963
PDK3	130168	118715	128137	96210.3	91478.3	85545.3		PDK3	98377.3	87491.5	105749	56314.6	48175.3	68177
β-actin	143002	141549	140971	144874	140142	144209		β-actin	145635	146824	150275	146011	130546	157487
相对灰度值								相对灰度值
	si-lnc			si-NC					si-lnc			si-NC
LDHA	1.00674	0.93616	1.00683	0.584483	0.570453	0.513223		LDHA	0.821366	0.854678	0.701964	0.492125	0.469218	0.399798
PDK3	0.910255	0.838687	0.908962	0.664095	0.652753	0.593203		PDK3	0.675504	0.595892	0.703704	0.385687	0.369028	0.432905
β-actin	1	1	1	1	1	1		β-actin	1	1	1	1	1	1
实验六
	MG63
灰度值
	miR-mim			mim-NC
LDHA	62117.4	68555.4	65928.4	129364	111832	117807
PDK3	51851.8	58289.8	55662.8	117530	99997.6	105973
β-actin	149903	146341	143714	145402	149787	143845
相对灰度值
	miR-mim			mim-NC
LDHA	0.414385	0.468465	0.458749	0.8897	0.746608	0.818987
PDK3	0.345903	0.398316	0.387317	0.808309	0.6676	0.736715
β-actin	1	1	1	1	1	1
	U2OS
灰度值
	miR-mim			mim-NC
LDHA	58708.5	53472.5	52208.5	140681	127816	135458
PDK3	67070.1	61834.1	60570.1	132188	119323	126965
β-actin	146011	140775	149511	140864	147999	145641
相对灰度值
	miR-mim			mim-NC
LDHA	0.402084	0.379845	0.349196	0.998697	0.863624	0.930078
PDK3	0.459351	0.439242	0.405123	0.938409	0.806243	0.871767
β-actin	1	1	1	1	1	1
实验七
	MG63
灰度值
	si-NC			mimic-NC			si-Lnc			miR-mim			si-Lnc+miR-mim
LDHA	112272	104619	112162	114961	100375	107840	191803	183909	179166	31278	30933	43369	146304	158658	154080
PDK3	126675	119022	126565	136061	121475	128940	204817	196923	182180	94992.6	94647.6	107084	168821	170175	172597
β-actin	240482	242829	240372	249229	244643	242108	244275	246381	241638	241214	240869	243305	243847	236201	251623
相对灰度值
	si-NC			mimic-NC			si-Lnc			miR-mim			si-Lnc+miR-mim
LDHA	0.466861	0.430832	0.466617	0.461269	0.410294	0.445423	0.785193	0.746442	0.741465	0.129669	0.128423	0.17825	0.599983	0.671707	0.612344
PDK3	0.526755	0.490148	0.526539	0.545929	0.496541	0.532574	0.838466	0.799259	0.753935	0.39381	0.392942	0.440121	0.692325	0.720468	0.685936
β-actin	1	1	1	1	1	1	1	1	1	1	1	1	1	1	1
	U2OS
灰度值
	si-NC			mimic-NC			si-Lnc			miR-mim			si-Lnc+miR-mim
LDHA	99848.3	87494.3	102304	104081	127636	115291	183191	190834	185401	39897.6	36442.6	31009.6	151968	149623	137224
PDK3	135071	122717	137527	143190	166745	154400	204641	212284	206851	116037	112582	107149	182935	180590	173191
β-actin	239022	236668	231478	237178	240733	238388	237800	235443	230010	238407	234952	239519	232995	230650	238251
相对灰度值
	si-NC			mimic-NC			si-Lnc			miR-mim			si-Lnc+miR-mim
LDHA	0.417736	0.369691	0.44196	0.438833	0.5302	0.48363	0.77036	0.810535	0.806059	0.167351	0.155107	0.129466	0.652236	0.648701	0.575963
PDK3	0.565096	0.518517	0.594123	0.603725	0.692657	0.647685	0.860563	0.90164	0.899317	0.48672	0.479172	0.447352	0.785143	0.782959	0.726924
β-actin	1	1	1	1	1	1	1	1	1	1	1	1	1	1	1

## Sheet: 实验二-MG63-CCK8
0h
Software Version	3.03.14
Experiment File Path:	C:\Users\Administrator\Desktop\Experiment1.xpt
Protocol File Path:
Plate Number	Plate 1
Date	2024-05-11
Time	16:18:28
Reading Type	Reader
Procedure Details
Plate Type	96 WELL PLATE
Eject plate on completion
Read	Absorbance Endpoint
	Full Plate
	Wavelengths: 450
	Read Speed: Normal, Delay: 100 msec, Measurements/Data Point: 8
Results
	1	2	3	4	5	6	7	8	9	10	11	12
A
B		0.288	0.378	0.348	0.377	0.101
C		0.327	0.318	0.309	0.339	0.11
D		0.327	0.313	0.364	0.376	0.106
E		0.317	0.3	0.377	0.287	0.111
F		0.363	0.33	0.335	0.341	0.109
G		0.295	0.354	0.385	0.352	0.109
H
24h
Software Version	3.03.14
Experiment File Path:	C:\Users\Administrator\Desktop\Experiment1.xpt
Protocol File Path:
Plate Number	Plate 1
Date	2024-05-07
Time	16:18:35
Reading Type	Reader
Procedure Details
Plate Type	96 WELL PLATE
Eject plate on completion
Read	Absorbance Endpoint
	Full Plate
	Wavelengths: 450
	Read Speed: Normal, Delay: 100 msec, Measurements/Data Point: 8
Results
	1	2	3	4	5	6	7	8	9	10	11	12
A
B		0.869	0.465	0.893	0.662	0.122
C		0.83	0.423	0.919	0.522	0.105
D		0.708	0.463	0.769	0.622	0.116
E		0.777	0.437	0.944	0.736	0.12
F		0.783	0.49	0.762	0.677	0.111
G		0.781	0.487	0.749	0.667	0.105
H
48h
Software Version	3.03.14
Experiment File Path:	C:\Users\Administrator\Desktop\Experiment1.xpt
Protocol File Path:
Plate Number	Plate 1
Date	2024-05-08
Time	16:48:15
Reading Type	Reader
Procedure Details
Plate Type	96 WELL PLATE
Eject plate on completion
Read	Absorbance Endpoint
	Full Plate
	Wavelengths: 450
	Read Speed: Normal, Delay: 100 msec, Measurements/Data Point: 8
Results
	1	2	3	4	5	6	7	8	9	10	11	12
A
B		1.312	0.609	1.154	0.919	0.121
C		1.16	0.745	1.201	0.902	0.118
D		1.324	0.585	1.346	0.784	0.093
E		1.266	0.534	1.265	0.822	0.119
F		1.222	0.73	1.289	0.916	0.114
G		1.382	0.601	1.269	0.812	0.11
H
实验二U2OS汇总												实验二MG63汇总
	0h			24h			48h						0h			24h			48h
	si-lnc	si-NC	空白	si-lnc	si-NC	空白	si-lnc	si-NC	空白				si-lnc	si-NC	空白	si-lnc	si-NC	空白	si-lnc	si-NC	空白
	0.288	0.378	0.101	0.869	0.465	0.122	1.312	0.609	0.121				0.348	0.377	0.101	0.893	0.662	0.122	1.154	0.919	0.121
	0.327	0.318	0.11	0.83	0.423	0.105	1.16	0.745	0.118				0.309	0.339	0.11	0.919	0.522	0.105	1.201	0.902	0.118
	0.327	0.313	0.106	0.708	0.463	0.116	1.324	0.585	0.093				0.364	0.376	0.106	0.769	0.622	0.116	1.346	0.784	0.093
	0.317	0.3	0.111	0.777	0.437	0.12	1.266	0.534	0.119				0.377	0.287	0.111	0.944	0.736	0.12	1.265	0.822	0.119
	0.363	0.33	0.109	0.783	0.49	0.111	1.222	0.73	0.114				0.335	0.341	0.109	0.762	0.677	0.111	1.289	0.916	0.114
	0.295	0.354	0.109	0.781	0.487	0.105	1.382	0.601	0.11				0.385	0.352	0.109	0.749	0.667	0.105	1.269	0.812	0.11
			空白均值			空白均值			空白均值						空白均值			空白均值			空白均值
			0.107667			0.113167			0.1125						0.107667			0.113167			0.1125
0 h	si-lnc-空白	si-NC-空白										0 h	si-lnc-空白	si-NC-空白
	0.180333	0.270333											0.240333	0.269333
	0.219333	0.210333											0.201333	0.231333
	0.219333	0.205333											0.256333	0.268333
	0.209333	0.192333											0.269333	0.179333
	0.255333	0.222333											0.227333	0.233333
	0.187333	0.246333											0.277333	0.244333
24 h	si-lnc-空白	si-NC-空白										24 h	si-lnc-空白	si-NC-空白
	0.755833	0.351833											0.779833	0.548833
	0.716833	0.309833											0.805833	0.408833
	0.594833	0.349833											0.655833	0.508833
	0.663833	0.323833											0.830833	0.622833
	0.669833	0.376833											0.648833	0.563833
	0.667833	0.373833											0.635833	0.553833
48 h	si-lnc-空白	si-NC-空白										48 h	si-lnc-空白	si-NC-空白
	1.1995	0.4965											1.0415	0.8065
	1.0475	0.6325											1.0885	0.7895
	1.2115	0.4725											1.2335	0.6715
	1.1535	0.4215											1.1525	0.7095
	1.1095	0.6175											1.1765	0.8035
	1.2695	0.4885											1.1565	0.6995
si-lnc-空白												si-lnc-空白
	0 h	24 h	48 h										0 h	24 h	48 h
	0.180333	0.755833	1.1995										0.240333	0.779833	1.0415
	0.219333	0.716833	1.0475										0.201333	0.805833	1.0885
	0.219333	0.594833	1.2115										0.256333	0.655833	1.2335
	0.209333	0.663833	1.1535										0.269333	0.830833	1.1525
	0.255333	0.669833	1.1095										0.227333	0.648833	1.1765
	0.187333	0.667833	1.2695										0.277333	0.635833	1.1565
mean	0.211833											mean	0.245333
归一	0 h	24 h	48 h									归一	0 h	24 h	48 h
	0.851298	3.56806	5.66247										0.97962	3.17867	4.24524
	1.03541	3.38395	4.94493										0.820652	3.28465	4.43682
	1.03541	2.80803	5.71912										1.04484	2.67323	5.02785
	0.988198	3.13375	5.44532										1.09783	3.38655	4.69769
	1.20535	3.16208	5.23761										0.92663	2.6447	4.79552
	0.884343	3.15264	5.99292										1.13043	2.59171	4.71399
mean	1	3.20142	5.50039									mean	1	2.95992	4.65285
si-NC-空白												si-NC-空白
	0 h	24 h	48 h										0 h	24 h	48 h
	0.270333	0.351833	0.4965										0.269333	0.548833	0.8065
	0.210333	0.309833	0.6325										0.231333	0.408833	0.7895
	0.205333	0.349833	0.4725										0.268333	0.508833	0.6715
	0.192333	0.323833	0.4215										0.179333	0.622833	0.7095
	0.222333	0.376833	0.6175										0.233333	0.563833	0.8035
	0.246333	0.373833	0.4885										0.244333	0.553833	0.6995
mean	0.2245											mean	0.237667
归一	0 h	24 h	48 h									归一	0 h	24 h	48 h
	1.20416	1.56719	2.21158										1.13324	2.30926	3.39341
	0.936897	1.3801	2.81737										0.973352	1.7202	3.32188
	0.914625	1.55828	2.10468										1.12903	2.14095	2.82539
	0.856719	1.44246	1.87751										0.754558	2.62062	2.98527
	0.990349	1.67854	2.75056										0.981767	2.37237	3.38079
	1.09725	1.66518	2.17595										1.02805	2.33029	2.9432
mean	1	1.54863	2.32294									mean	1	2.24895	3.14165

## Sheet: 实验二-U2OS-ATP
		实验二	原始RLU值
			ATP标准品浓度						实验组别
			空白(0 nM)	20 nM	60 nM	200 nM	600 nM	2000 nM	si-lnc	si-NC
			179	60824	343704	607303	3321145	8073864	7980301	4012933
			193	77488	185501	735817	3146687	7159004	8590717	4521572
			161	74573	281758	804793	2113615	7048764	7511098	3581160
			绝对RLU值=检测孔-空白孔均值
			ATP标准品浓度						实验组别
			空白(0 nM)	20 nM	60 nM	200 nM	600 nM	2000 nM	si-lnc	si-NC
			177.667	60646.3	343526	607125	3.32097e+06	8.07369e+06	7.98012e+06	4.01276e+06
				77310.3	185323	735639	3.14651e+06	7.15883e+06	8.59054e+06	4.52139e+06
				74395.3	281580	804615	2.11344e+06	7.04859e+06	7.51092e+06	3.58098e+06
	ATP标准曲线绘制
									各组ATP浓度（nM）——GraphPad作图数据
	X轴 ATP浓度（nM）	Y轴 RLU值
	20	70784							si-lnc	si-NC
	60	270143							2183.16	1115.09
	200	715793							2347.5	1252.02
	600	2.8603e+06							2056.85	998.848
	2000	7427033						Mean	2195.84	1121.99
								SD	145.739	126.727

## Sheet: 实验二-U2OS-葡萄糖
	Software Version	3.03.14
	Experiment File Path:	C:\Users\Administrator\Desktop\Experiment1.xpt
	Protocol File Path:
	Plate Number	Plate 1
	Date	2024-05-17
	Time	14:20:18
	Reading Type	Reader
	Procedure Details
	Plate Type	96 WELL PLATE
	Eject plate on completion
	Read	Absorbance Endpoint
		Full Plate
		Wavelengths:	540
		Read Speed: Normal, Delay: 100 msec, Measurements/Data Point: 8
	Results
		1	2	3	4	5	6	7	8	9	10	11	12
	A		0.035	0.052	0.129	0.541	1.506
	B		0.442	0.568
	C		0.422	0.519
	D		0.418	0.523
	E		0.391	0.536
	F		0.401	0.545
	G		0.431	0.521
	H
OD 540	标准品（μg/ml）	0	50	100	300	900
	标准品（OD值）	0.035	0.052	0.129	0.541	1.506
	OD540	si-lnc	si-NC	浓度计算结果 (μg/ml）		si-lnc	si-NC
		0.442	0.568			261.059	335.176
		0.422	0.519			249.294	306.353
		0.418	0.523			246.941	308.706
		0.391	0.536			231.059	316.353
		0.401	0.545			236.941	321.647
		0.431	0.521			254.588	307.529

## Sheet: 实验三-CCK8
0h
Software Version	3.03.14
Experiment File Path:	C:\Users\Administrator\Desktop\Experiment1.xpt
Protocol File Path:
Plate Number	Plate 1
Date	2024-05-20
Time	09:14:28
Reading Type	Reader
Procedure Details
Plate Type	96 WELL PLATE
Eject plate on completion
Read	Absorbance Endpoint
	Full Plate
	Wavelengths: 450
	Read Speed: Normal, Delay: 100 msec, Measurements/Data Point: 8
Results
	1	2	3	4	5	6	7	8	9	10	11	12
A
B		0.365	0.303	0.278	0.279	0.102
C		0.291	0.301	0.278	0.278	0.098
D		0.291	0.353	0.317	0.312	0.12
E		0.375	0.323	0.333	0.296	0.121
F		0.297	0.347	0.296	0.298	0.101
G		0.358	0.308	0.306	0.358	0.099
H
24h
Software Version	3.03.14
Experiment File Path:	C:\Users\Administrator\Desktop\Experiment1.xpt
Protocol File Path:
Plate Number	Plate 1
Date	2024-05-21
Time	09:18:14
Reading Type	Reader
Procedure Details
Plate Type	96 WELL PLATE
Eject plate on completion
Read	Absorbance Endpoint
	Full Plate
	Wavelengths: 450
	Read Speed: Normal, Delay: 100 msec, Measurements/Data Point: 8
Results
	1	2	3	4	5	6	7	8	9	10	11	12
A
B		0.529	0.858	0.716	0.889	0.109
C		0.476	0.857	0.714	0.884	0.123
D		0.603	0.904	0.675	0.909	0.117
E		0.723	0.732	0.624	0.871	0.108
F		0.551	0.848	0.545	0.952	0.096
G		0.678	0.728	0.583	0.813	0.111
H
48h
Software Version	3.03.14
Experiment File Path:	C:\Users\Administrator\Desktop\Experiment1.xpt
Protocol File Path:
Plate Number	Plate 1
Date	2024-05-22
Time	09:22:47
Reading Type	Reader
Procedure Details
Plate Type	96 WELL PLATE
Eject plate on completion
Read	Absorbance Endpoint
	Full Plate
	Wavelengths: 450
	Read Speed: Normal, Delay: 100 msec, Measurements/Data Point: 8
Results
	1	2	3	4	5	6	7	8	9	10	11	12
A
B		1.015	1.182	0.715	1.294	0.111
C		0.954	1.158	0.867	1.157	0.11
D		0.972	1.191	0.968	1.288	0.103
E		0.849	1.062	0.799	1.264	0.102
F		0.965	1.076	0.823	1.311	0.115
G		1.025	1.044	0.864	1.362	0.117
H
U2OS汇总														MG63汇总
	0h			24h			48h								0h			24h			48h
	miR-mim	mimic-NC	空白	miR-mim	mimic-NC	空白	miR-mim	mimic-NC	空白						miR-mim	mimic-NC	空白	miR-mim	mimic-NC	空白	miR-mim	mimic-NC	空白
	0.365	0.303	0.102	0.529	0.858	0.109	1.015	1.182	0.111						0.278	0.279	0.102	0.716	0.889	0.109	0.715	1.294	0.111
	0.291	0.301	0.098	0.476	0.857	0.123	0.954	1.158	0.11						0.278	0.278	0.098	0.714	0.884	0.123	0.867	1.157	0.11
	0.291	0.353	0.12	0.603	0.904	0.117	0.972	1.191	0.103						0.317	0.312	0.12	0.675	0.909	0.117	0.968	1.288	0.103
	0.375	0.323	0.121	0.723	0.732	0.108	0.849	1.062	0.102						0.333	0.296	0.121	0.624	0.871	0.108	0.799	1.264	0.102
	0.297	0.347	0.101	0.551	0.848	0.096	0.965	1.076	0.115						0.296	0.298	0.101	0.545	0.952	0.096	0.823	1.311	0.115
	0.358	0.308	0.099	0.678	0.728	0.111	1.025	1.044	0.117						0.306	0.358	0.099	0.583	0.813	0.111	0.864	1.362	0.117
			空白均值			空白均值			空白均值								空白均值			空白均值			空白均值
			0.106833			0.110667			0.109667								0.106833			0.110667			0.109667
0 h	miR-mim-空白	mimic-NC-空白												0 h	miR-mim-空白	mimic-NC-空白
	0.258167	0.196167													0.171167	0.172167
	0.184167	0.194167													0.171167	0.171167
	0.184167	0.246167													0.210167	0.205167
	0.268167	0.216167													0.226167	0.189167
	0.190167	0.240167													0.189167	0.191167
	0.251167	0.201167													0.199167	0.251167
24 h	miR-mim-空白	mimic-NC-空白												24 h	miR-mim-空白	mimic-NC-空白
	0.418333	0.747333													0.605333	0.778333
	0.365333	0.746333													0.603333	0.773333
	0.492333	0.793333													0.564333	0.798333
	0.612333	0.621333													0.513333	0.760333
	0.440333	0.737333													0.434333	0.841333
	0.567333	0.617333													0.472333	0.702333
48 h	miR-mim-空白	mimic-NC-空白												48 h	miR-mim-空白	mimic-NC-空白
	0.905333	1.07233													0.605333	1.18433
	0.844333	1.04833													0.757333	1.04733
	0.862333	1.08133													0.858333	1.17833
	0.739333	0.952333													0.689333	1.15433
	0.855333	0.966333													0.713333	1.20133
	0.915333	0.934333													0.754333	1.25233
miR-mim-空白														miR-mim-空白
	0 h	24 h	48 h												0 h	24 h	48 h
	0.258167	0.418333	0.905333												0.171167	0.605333	0.605333
	0.184167	0.365333	0.844333												0.171167	0.603333	0.757333
	0.184167	0.492333	0.862333												0.210167	0.564333	0.858333
	0.268167	0.612333	0.739333												0.226167	0.513333	0.689333
	0.190167	0.440333	0.855333												0.189167	0.434333	0.713333
	0.251167	0.567333	0.915333												0.199167	0.472333	0.754333
mean	0.222667													mean	0.1945
归一	0 h	24 h	48 h											归一	0 h	24 h	48 h
	1.15943	1.87874	4.06587												0.880034	3.11225	3.11225
	0.827096	1.64072	3.79192												0.880034	3.10197	3.89374
	0.827096	2.21108	3.87275												1.08055	2.90146	4.41302
	1.20434	2.75	3.32036												1.16281	2.63925	3.54413
	0.854042	1.97754	3.84132												0.972579	2.23308	3.66752
	1.12799	2.5479	4.11078												1.02399	2.42845	3.87832
mean	1	2.16766	3.83383											mean	1	2.73608	3.7515
mimic-NC-空白														mimic-NC-空白
	0 h	24 h	48 h												0 h	24 h	48 h
	0.196167	0.747333	1.07233												0.172167	0.778333	1.18433
	0.194167	0.746333	1.04833												0.171167	0.773333	1.04733
	0.246167	0.793333	1.08133												0.205167	0.798333	1.17833
	0.216167	0.621333	0.952333												0.189167	0.760333	1.15433
	0.240167	0.737333	0.966333												0.191167	0.841333	1.20133
	0.201167	0.617333	0.934333												0.251167	0.702333	1.25233
mean	0.215667													mean	0.196667
归一	0 h	24 h	48 h											归一	0 h	24 h	48 h
	0.909583	3.46522	4.97218												0.875424	3.95763	6.02203
	0.900309	3.46059	4.8609												0.870339	3.9322	5.32542
	1.14142	3.67852	5.01391												1.04322	4.05932	5.99153
	1.00232	2.88099	4.41577												0.961864	3.8661	5.86949
	1.1136	3.41886	4.48068												0.972034	4.27797	6.10847
	0.932767	2.86244	4.3323												1.27712	3.57119	6.3678
mean	1	3.29444	4.67929											mean	1	3.94407	5.94746

## Sheet: 实验四-CCK8
0h
Software Version	3.03.14
Experiment File Path:	C:\Users\Administrator\Desktop\Experiment1.xpt
Protocol File Path:
Plate Number	Plate 1
Date	2024-05-13
Time	14:18:20
Reading Type	Reader
Procedure Details
Plate Type	96 WELL PLATE
Eject plate on completion
Read	Absorbance Endpoint
	Full Plate
	Wavelengths: 450
	Read Speed: Normal, Delay: 100 msec, Measurements/Data Point: 8
Results
	1	2	3	4	5	6	7	8	9	10	11	12
A
B	0.32	0.289	0.314	0.257	0.277	0.277	0.358	0.348	0.317	0.372	0.111
C	0.288	0.312	0.284	0.264	0.33	0.337	0.282	0.293	0.363	0.321	0.122
D	0.296	0.286	0.259	0.282	0.272	0.327	0.314	0.282	0.367	0.278	0.099
E	0.344	0.295	0.323	0.285	0.27	0.319	0.335	0.374	0.296	0.34	0.107
F	0.33	0.311	0.326	0.308	0.272	0.326	0.313	0.325	0.293	0.298	0.105
G	0.269	0.296	0.334	0.344	0.279	0.295	0.337	0.336	0.333	0.321	0.104
H
24h
Software Version	3.03.14
Experiment File Path:	C:\Users\Administrator\Desktop\Experiment1.xpt
Protocol File Path:
Plate Number	Plate 1
Date	2024-05-14
Time	14:28:13
Reading Type	Reader
Procedure Details
Plate Type	96 WELL PLATE
Eject plate on completion
Read	Absorbance Endpoint
	Full Plate
	Wavelengths: 450
	Read Speed: Normal, Delay: 100 msec, Measurements/Data Point: 8
Results
	1	2	3	4	5	6	7	8	9	10	11	12
A
B	0.549	0.526	0.908	0.336	0.749	0.513	0.579	0.842	0.428	0.783	0.107
C	0.604	0.604	0.955	0.441	0.821	0.495	0.498	0.871	0.415	0.667	0.108
D	0.536	0.552	0.883	0.481	0.794	0.585	0.594	0.945	0.398	0.656	0.114
E	0.683	0.612	0.906	0.486	0.728	0.597	0.545	1.068	0.419	0.741	0.118
F	0.64	0.648	0.923	0.458	0.792	0.514	0.563	0.977	0.474	0.687	0.094
G	0.495	0.559	0.906	0.443	0.702	0.473	0.546	1.069	0.422	0.816	0.112
H
48h
Software Version	3.03.14
Experiment File Path:	C:\Users\Administrator\Desktop\Experiment1.xpt
Protocol File Path:
Plate Number	Plate 1
Date	2024-05-15
Time	14:17:28
Reading Type	Reader
Procedure Details
Plate Type	96 WELL PLATE
Eject plate on completion
Read	Absorbance Endpoint
	Full Plate
	Wavelengths: 450
	Read Speed: Normal, Delay: 100 msec, Measurements/Data Point: 8
Results
	1	2	3	4	5	6	7	8	9	10	11	12
A
B	0.709	0.643	1.312	0.554	1.047	0.831	0.838	1.275	0.603	1.129	0.11
C	0.638	0.658	1.308	0.486	0.933	0.886	0.894	1.348	0.517	1.022	0.117
D	0.652	0.736	1.243	0.505	0.884	0.844	0.916	1.387	0.606	0.991	0.113
E	0.793	0.638	1.34	0.521	0.996	0.948	0.939	1.305	0.618	1.029	0.096
F	0.694	0.755	1.408	0.459	0.96	0.913	0.889	1.307	0.637	0.987	0.112
G	0.683	0.734	1.241	0.542	0.91	0.922	0.848	1.278	0.515	0.908	0.112
H
U2OS汇总																						MG63汇总
	0h						24h						48h										0h						24h						48h
	si-NC	mimic-NC	si-Lnc	miR-mim	si-Lnc+miR-mim	空白	si-NC	mimic-NC	si-Lnc	miR-mim	si-Lnc+miR-mim	空白	si-NC	mimic-NC	si-Lnc	miR-mim	si-Lnc+miR-mim	空白					si-NC	mimic-NC	si-Lnc	miR-mim	si-Lnc+miR-mim	空白	si-NC	mimic-NC	si-Lnc	miR-mim	si-Lnc+miR-mim	空白	si-NC	mimic-NC	si-Lnc	miR-mim	si-Lnc+miR-mim	空白
	0.32	0.289	0.314	0.257	0.277	0.111	0.549	0.526	0.908	0.336	0.749	0.107	0.709	0.643	1.312	0.554	0.947	0.11					0.277	0.358	0.348	0.317	0.372	0.111	0.513	0.579	0.842	0.428	0.783	0.107	0.831	0.838	1.275	0.603	1.129	0.11
	0.288	0.312	0.284	0.264	0.33	0.122	0.604	0.604	0.955	0.441	0.761	0.108	0.638	0.658	1.308	0.486	0.933	0.117					0.337	0.282	0.293	0.363	0.321	0.122	0.495	0.498	0.871	0.415	0.667	0.108	0.886	0.894	1.348	0.517	1.022	0.117
	0.296	0.286	0.259	0.282	0.272	0.099	0.536	0.552	0.883	0.481	0.754	0.114	0.652	0.736	1.243	0.505	0.884	0.113					0.327	0.314	0.282	0.367	0.278	0.099	0.585	0.594	0.945	0.398	0.656	0.114	0.844	0.916	1.387	0.606	0.991	0.113
	0.344	0.295	0.323	0.285	0.27	0.107	0.683	0.612	0.906	0.486	0.728	0.118	0.793	0.638	1.34	0.521	0.996	0.096					0.319	0.335	0.374	0.296	0.34	0.107	0.597	0.545	1.068	0.419	0.741	0.118	0.948	0.939	1.305	0.618	1.029	0.096
	0.33	0.311	0.326	0.308	0.272	0.105	0.64	0.648	0.923	0.458	0.742	0.094	0.694	0.755	1.408	0.459	0.96	0.112					0.326	0.313	0.325	0.293	0.298	0.105	0.514	0.563	0.977	0.474	0.687	0.094	0.913	0.889	1.307	0.637	0.987	0.112
	0.269	0.296	0.334	0.344	0.279	0.104	0.495	0.559	0.906	0.443	0.702	0.112	0.683	0.734	1.241	0.542	0.91	0.112					0.295	0.337	0.336	0.333	0.321	0.104	0.473	0.546	1.069	0.422	0.816	0.112	0.922	0.848	1.278	0.515	0.908	0.112
						空白均值						空白均值						空白均值										空白均值						空白均值						空白均值
						0.108						0.108833						0.11										0.108						0.108833						0.11
0 h	si-NC-空白	mimic-NC-空白	si-Lnc-空白	miR-mim-空白	si-Lnc+miR-mim-空白																	0 h	si-NC-空白	mimic-NC-空白	si-Lnc-空白	miR-mim-空白	si-Lnc+miR-mim-空白
	0.212	0.181	0.206	0.149	0.169																		0.169	0.25	0.24	0.209	0.264
	0.18	0.204	0.176	0.156	0.222																		0.229	0.174	0.185	0.255	0.213
	0.188	0.178	0.151	0.174	0.164																		0.219	0.206	0.174	0.259	0.17
	0.236	0.187	0.215	0.177	0.162																		0.211	0.227	0.266	0.188	0.232
	0.222	0.203	0.218	0.2	0.164																		0.218	0.205	0.217	0.185	0.19
	0.161	0.188	0.226	0.236	0.171																		0.187	0.229	0.228	0.225	0.213
24 h	si-NC-空白	mimic-NC-空白	si-Lnc-空白	miR-mim-空白	si-Lnc+miR-mim-空白																	24 h	si-NC-空白	mimic-NC-空白	si-Lnc-空白	miR-mim-空白	si-Lnc+miR-mim-空白
	0.440167	0.417167	0.799167	0.227167	0.640167																		0.404167	0.470167	0.733167	0.319167	0.674167
	0.495167	0.495167	0.846167	0.332167	0.652167																		0.386167	0.389167	0.762167	0.306167	0.558167
	0.427167	0.443167	0.774167	0.372167	0.645167																		0.476167	0.485167	0.836167	0.289167	0.547167
	0.574167	0.503167	0.797167	0.377167	0.619167																		0.488167	0.436167	0.959167	0.310167	0.632167
	0.531167	0.539167	0.814167	0.349167	0.633167																		0.405167	0.454167	0.868167	0.365167	0.578167
	0.386167	0.450167	0.797167	0.334167	0.593167																		0.364167	0.437167	0.960167	0.313167	0.707167
48 h	si-NC-空白	mimic-NC-空白	si-Lnc-空白	miR-mim-空白	si-Lnc+miR-mim-空白																	48 h	si-NC-空白	mimic-NC-空白	si-Lnc-空白	miR-mim-空白	si-Lnc+miR-mim-空白
	0.599	0.533	1.202	0.444	0.837																		0.721	0.728	1.165	0.493	1.019
	0.528	0.548	1.198	0.376	0.823																		0.776	0.784	1.238	0.407	0.912
	0.542	0.626	1.133	0.395	0.774																		0.734	0.806	1.277	0.496	0.881
	0.683	0.528	1.23	0.411	0.886																		0.838	0.829	1.195	0.508	0.919
	0.584	0.645	1.298	0.349	0.85																		0.803	0.779	1.197	0.527	0.877
	0.573	0.624	1.131	0.432	0.8																		0.812	0.738	1.168	0.405	0.798
si-NC-空白																						si-NC-空白
	0 h	24 h	48 h																				0 h	24 h	48 h
	0.212	0.440167	0.599																				0.169	0.404167	0.721
	0.18	0.495167	0.528																				0.229	0.386167	0.776
	0.188	0.427167	0.542																				0.219	0.476167	0.734
	0.236	0.574167	0.683																				0.211	0.488167	0.838
	0.222	0.531167	0.584																				0.218	0.405167	0.803
	0.161	0.386167	0.573																				0.187	0.364167	0.812
mean	0.199833																					mean	0.2055
归一	0 h	24 h	48 h																			归一	0 h	24 h	48 h
	1.06088	2.20267	2.9975																				0.822384	1.96675	3.50852
	0.900751	2.4779	2.6422																				1.11436	1.87916	3.77616
	0.940784	2.13761	2.71226																				1.06569	2.31711	3.57178
	1.18098	2.87323	3.41785																				1.02676	2.37551	4.07786
	1.11093	2.65805	2.92244																				1.06083	1.97161	3.90754
	0.805671	1.93244	2.86739																				0.909976	1.7721	3.95134
mean	1	2.38032	2.92661																			mean	1	2.04704	3.79886
mimic-NC-空白																						mimic-NC-空白
	0 h	24 h	48 h																				0 h	24 h	48 h
	0.181	0.417167	0.533																				0.25	0.470167	0.728
	0.204	0.495167	0.548																				0.174	0.389167	0.784
	0.178	0.443167	0.626																				0.206	0.485167	0.806
	0.187	0.503167	0.528																				0.227	0.436167	0.829
	0.203	0.539167	0.645																				0.205	0.454167	0.779
	0.188	0.450167	0.624																				0.229	0.437167	0.738
mean	0.190167																					mean	0.215167
归一	0 h	24 h	48 h																			归一	0 h	24 h	48 h
	0.951797	2.19369	2.8028																				1.16189	2.18513	3.38342
	1.07274	2.60386	2.88168																				0.808675	1.80868	3.64369
	0.936021	2.33041	3.29185																				0.957397	2.25484	3.74593
	0.983348	2.64592	2.77651																				1.055	2.02711	3.85283
	1.06748	2.83523	3.39176																				0.95275	2.11077	3.62045
	0.988606	2.36722	3.28133																				1.06429	2.03176	3.4299
mean	1	2.49606	3.07099																			mean	1	2.06971	3.6127
si-Lnc-空白																						si-Lnc-空白
	0 h	24 h	48 h																				0 h	24 h	48 h
	0.206	0.799167	1.202																				0.24	0.733167	1.165
	0.176	0.846167	1.198																				0.185	0.762167	1.238
	0.151	0.774167	1.133																				0.174	0.836167	1.277
	0.215	0.797167	1.23																				0.266	0.959167	1.195
	0.218	0.814167	1.298																				0.217	0.868167	1.197
	0.226	0.797167	1.131																				0.228	0.960167	1.168
mean	0.198667																					mean	0.218333
归一	0 h	24 h	48 h																			归一	0 h	24 h	48 h
	1.03691	4.02265	6.05034																				1.09924	3.35802	5.33588
	0.885906	4.25923	6.0302																				0.847328	3.49084	5.67023
	0.760067	3.89681	5.70302																				0.796947	3.82977	5.84885
	1.08221	4.01258	6.19128																				1.21832	4.39313	5.47328
	1.09732	4.09815	6.53356																				0.993893	3.97634	5.48244
	1.13758	4.01258	5.69295																				1.04427	4.39771	5.34962
mean	1	4.05034	6.03356																			mean	1	3.90763	5.52672
miR-mim-空白																						miR-mim-空白
	0 h	24 h	48 h																				0 h	24 h	48 h
	0.149	0.227167	0.444																				0.209	0.319167	0.493
	0.156	0.332167	0.376																				0.255	0.306167	0.407
	0.174	0.372167	0.395																				0.259	0.289167	0.496
	0.177	0.377167	0.411																				0.188	0.310167	0.508
	0.2	0.349167	0.349																				0.185	0.365167	0.527
	0.236	0.334167	0.432																				0.225	0.313167	0.405
mean	0.182																					mean	0.220167
归一	0 h	24 h	48 h																			归一	0 h	24 h	48 h
	0.818681	1.24817	2.43956																				0.949281	1.44966	2.23921
	0.857143	1.82509	2.06593																				1.15821	1.39061	1.8486
	0.956044	2.04487	2.17033																				1.17638	1.3134	2.25284
	0.972527	2.07234	2.25824																				0.853899	1.40878	2.30734
	1.0989	1.9185	1.91758																				0.840273	1.65859	2.39364
	1.2967	1.83608	2.37363																				1.02195	1.42241	1.83952
mean	1	1.82418	2.20421																			mean	1	1.44058	2.14686
si-Lnc+miR-mim-空白																						si-Lnc+miR-mim-空白
	0 h	24 h	48 h																				0 h	24 h	48 h
	0.169	0.640167	0.837																				0.264	0.674167	1.019
	0.222	0.652167	0.823																				0.213	0.558167	0.912
	0.164	0.645167	0.774																				0.17	0.547167	0.881
	0.162	0.619167	0.886																				0.232	0.632167	0.919
	0.164	0.633167	0.85																				0.19	0.578167	0.877
	0.171	0.593167	0.8																				0.213	0.707167	0.798
mean	0.175333																					mean	0.213667
归一	0 h	24 h	48 h																			归一	0 h	24 h	48 h
	0.963878	3.65114	4.77376																				1.23557	3.15523	4.76911
	1.26616	3.71958	4.69392																				0.99688	2.61232	4.26833
	0.935361	3.67966	4.41445																				0.795632	2.56084	4.12324
	0.923954	3.53137	5.05323																				1.0858	2.95866	4.30109
	0.935361	3.61122	4.84791																				0.889236	2.70593	4.10452
	0.975285	3.38308	4.56274																				0.99688	3.30967	3.73479
mean	1	3.59601	4.72433																			mean	1	2.88378	4.21685

## Sheet: 划痕
实验二
		U2OS					MG63
				划痕面积					划痕面积
				si-lnc	si-NC				si-lnc	si-NC
			0h划痕面积	1995026	1920903			0h划痕面积	1144705	1199492
				1904562	1881451				1133921	1202642
				1846237	1898016				1143558	1156794
			平均值	1915275	1.90012e+06			平均值	1140728	1.18631e+06
			24h划痕面积	220721	664128			24h划痕面积	330823	601734
				215648	671589				312658	615648
				221319	609874				302258	612564
			愈合率	0.926397	0.661418			愈合率	0.713476	0.50388
				0.881813	0.636728				0.719946	0.494807
实验四				0.848399	0.677925				0.737511	0.458759
	MG63
			划痕面积
			si-NC	mimic-NC	si-Lnc	miR-mim	si-Lnc+miR-mim
		0h划痕面积	1199492	1148696	1144705	1145056	1137480
			1202642	1117954	1133921	1118086	1121978
			1156794	1154884	1143558	1139502	1129126
		平均值	1.18631e+06	1.14051e+06	1140728	1.13421e+06	1129528
		24h划痕面积	601734	631277	330823	806206	401325
			615648	625564	312658	794652	393338
			612564	617945	302258	784635	349468
		愈合率	0.50388	0.453673	0.713476	0.298753	0.651737
			0.494807	0.431727	0.719946	0.285161	0.645084
			0.458759	0.470788	0.737511	0.312875	0.690251
	U2OS
			划痕面积
			si-NC	mimic-NC	si-Lnc	miR-mim	si-Lnc+miR-mim
		0h划痕面积	1897191	1881049	1889626	1864567	1923509
			1935114	1920730	1943983	1937662	1874266
			1925151	1906296	1928827	1879690	1917230
		平均值	1919152	1.90269e+06	1920812	1893973	1.905e+06
		24h划痕面积	753245	760594	253394	973322	366232
			717430	714028	250897	959242	375621
			760117	750464	253322	958880	331513
		愈合率	0.596068	0.588879	0.851844	0.470569	0.817468
			0.634491	0.634208	0.881443	0.516597	0.78669
			0.607057	0.607472	0.87229	0.486179	0.832397
实验三
	MG63
			划痕面积
			miR-mim	mimic-NC
		0h划痕面积	1110588	1143804
			1126230	1151326
			1142883	1141438
		平均值	1126567	1.14552e+06
		24h划痕面积	655893	379689
			664598	338774
			642556	362154
		愈合率	0.403611	0.667045
			0.409769	0.709329
			0.444117	0.680287
	U2OS
			划痕面积
			miR-mim	mimic-NC
		0h划痕面积	1928440	1921454
			1862314	1938742
			1930036	1857569
		平均值	1906930	1.90592e+06
		24h划痕面积	846062	276929
			851697	272472
			852263	275962
		愈合率	0.567602	0.86285
			0.529971	0.874259
			0.565188	0.829838

## Sheet: QPCR
实验一-U2OS			CT值			△CT			mean	△△CT			2-△△CT			mean	SD
	U6	si-lnc	17.28	17.33	17.23
		si-NC	17.26	17.31	17.29
	miR-34a-5p	si-lnc	32.96	33.18	32.75	15.68	15.85	15.52		1.42667	1.59667	1.26667	0.371989	0.33064	0.415619	0.372749	0.0346967
		si-NC	31.52	31.45	31.65	14.26	14.14	14.36	14.2533	0.00666667	-0.113333	0.106667	0.99539	1.08172	0.928731	1.00195	0.0626312
实验一-MG63			CT值			△CT			mean	△△CT			2-△△CT			mean	SD
	U6	si-lnc	15.45	15.72	15.55
		si-NC	15.47	15.41	15.59
	miR-34a-5p	si-lnc	31.07	31.06	31.07	15.62	15.34	15.52		1.89333	1.61333	1.79333	0.269184	0.326842	0.288505	0.294844	0.0239617
		si-NC	29.34	29.19	29.12	13.87	13.78	13.53	13.7267	0.143333	0.0533333	-0.196667	0.905425	0.963707	1.14605	1.00506	0.102493
实验五-U2OS			CT值			△CT			mean	△△CT			2-△△CT			mean	SD
	GAPDH	si-lnc	21.3	21.25	21.27
		si-NC	21.44	21.41	21.46
	LDHA	si-lnc	27.22	27.17	27.31	5.92	5.92	6.04		-1.07333	-1.07333	-0.953333	2.10429	2.10429	1.93634	2.04831	0.0791716
		si-NC	28.59	28.38	28.32	7.15	6.97	6.86	6.99333	0.156667	-0.0233333	-0.133333	0.897095	1.0163	1.09682	1.00341	0.0820476
	PDK3	si-lnc	29.7	29.64	29.83	8.4	8.39	8.56		-0.6	-0.61	-0.44	1.51572	1.52626	1.3566	1.46619	0.0776106
		si-NC	30.42	30.31	30.58	8.98	8.9	9.12	9	-0.02	-0.1	0.12	1.01396	1.07177	0.920188	1.00197	0.0624623
实验五-MG63			CT值			△CT			mean	△△CT			2-△△CT			mean	SD
	GAPDH	si-lnc	21.45	21.48	21.41
		si-NC	21.33	21.34	21.54
	LDHA	si-lnc	27.27	27.38	27.21	5.82	5.9	5.8		-1.34333	-1.26333	-1.36333	2.53737	2.4005	2.57279	2.50355	0.0742915
		si-NC	28.53	28.56	28.61	7.2	7.22	7.07	7.16333	0.0366667	0.0566667	-0.0933333	0.974905	0.961483	1.06683	1.00107	0.0468203
	PDK3	si-lnc	29.91	29.96	29.94	8.46	8.48	8.53		-1.29667	-1.27667	-1.22667	2.45661	2.42279	2.34026	2.40655	0.0488673
		si-NC	31.11	31.18	31.19	9.78	9.84	9.65	9.75667	0.0233333	0.0833333	-0.106667	0.983957	0.943874	1.07674	1.00152	0.0556452
实验六-MG63			CT值			△CT			mean	△△CT			2-△△CT			mean	SD
	GAPDH	miR-mim	21.13	21.11	21.22
		mim-NC	21.15	21.12	21.25
	LDHA	miR-mim	28.73	28.51	28.89	7.6	7.4	7.67		1.54	1.34	1.61	0.343885	0.395021	0.327598	0.355501	0.0287244
		mim-NC	27.21	27.12	27.37	6.06	6	6.12	6.06	0	-0.06	0.06	1	1.04247	0.959264	1.00058	0.0339694
	PDK3	miR-mim	31.05	31.02	31.33	9.92	9.91	10.11		0.356667	0.346667	0.546667	0.780967	0.786399	0.6846	0.750655	0.0467607
		mim-NC	30.71	30.62	30.88	9.56	9.5	9.63	9.56333	-0.00333333	-0.0633333	0.0666667	1.00231	1.04488	0.954842	1.00068	0.0367751
实验六-U2OS			CT值			△CT			mean	△△CT			2-△△CT			mean	SD
	GAPDH	miR-mim	21.45	21.38	21.34
		mim-NC	21.28	21.22	21.19
	LDHA	miR-mim	28.54	28.67	28.17	7.09	7.29	6.83		1.09667	1.29667	0.836667	0.467596	0.407066	0.559936	0.478199	0.0628578
		mim-NC	27.22	27.19	27.26	5.94	5.97	6.07	5.99333	-0.0533333	-0.0233333	0.0766667	1.03766	1.0163	0.948246	1.00074	0.0381267
	PDK3	miR-mim	31.14	31.32	31.07	9.69	9.94	9.73		0.436667	0.686667	0.476667	0.73884	0.621288	0.718636	0.692921	0.0513197
		mim-NC	30.49	30.41	30.55	9.21	9.19	9.36	9.25333	-0.0433333	-0.0633333	0.106667	1.03049	1.04488	0.928731	1.00137	0.0516957
实验七-MG63			CT值			△CT			mean	△△CT			2-△△CT			mean	SD
	GAPDH	si-NC	21.33	21.34	21.54
		mimic-NC	21.45	21.48	21.31
		si-Lnc	21.45	21.48	21.41
		miR-mim	21.35	21.35	21.21
		si-Lnc+miR-mim	21.21	21.34	21.43
	LDHA	si-NC	28.53	28.56	28.61	7.2	7.22	7.07	7.16333	0.0366667	0.0566667	-0.0933333	0.974905	0.961483	1.06683	1.00107	0.0468203
		mimic-NC	28.51	28.59	28.69	7.06	7.11	7.38		-0.103333	-0.0533333	0.216667	1.07425	1.03766	0.860551	0.990821	0.0933182
		si-Lnc	27.27	27.38	27.21	5.82	5.9	5.8		-1.34333	-1.26333	-1.36333	2.53737	2.4005	2.57279	2.50355	0.0742915
		miR-mim	29.51	29.55	29.66	8.16	8.2	8.45		0.996667	1.03667	1.28667	0.501157	0.487452	0.409897	0.466169	0.0401815
		si-Lnc+miR-mim	28.22	28.31	28.32	7.01	6.97	6.89		-0.153333	-0.193333	-0.273333	1.11214	1.1434	1.2086	0.503019	0.0401838
	PDK3	si-NC	31.11	31.18	31.19	9.78	9.84	9.65	9.75667	0.0233333	0.0833333	-0.106667	0.983957	0.943874	1.07674	1.00152	0.0556452
		mimic-NC	31.17	31.19	31.19	9.72	9.71	9.88		-0.0366667	-0.0466667	0.123333	1.02574	1.03288	0.918064	0.992227	0.0525219
		si-Lnc	29.91	29.96	29.94	8.46	8.48	8.53		-1.29667	-1.27667	-1.22667	2.45661	2.42279	2.34026	2.40655	0.0488673
		miR-mim	31.36	31.39	31.42	10.01	10.04	10.21		0.253333	0.283333	0.453333	0.838956	0.82169	0.730353	0.797	0.0476503
		si-Lnc+miR-mim	30.75	30.75	30.79	9.54	9.41	9.36		-0.216667	-0.346667	-0.396667	1.16205	1.27162	1.31646	1.25004	0.0648605
实验七-U2OS			CT值			△CT			mean	△△CT			2-△△CT			mean	SD
	GAPDH	si-NC	21.28	21.25	21.29
		mimic-NC	21.3	21.35	21.21
		si-Lnc	21.39	21.41	21.24
		miR-mim	21.31	21.44	21.31
		si-Lnc+miR-mim	21.23	21.28	21.44
	LDHA	si-NC	28.63	28.51	28.69	7.35	7.26	7.4	7.33667	0.0133333	-0.0766667	0.0633333	0.990801	1.05458	0.95705	1.00081	0.0404399
		mimic-NC	28.69	28.61	28.63	7.39	7.26	7.42		0.0533333	-0.0766667	0.0833333	0.963707	1.05458	0.943874	0.987387	0.0481968
		si-Lnc	27.22	27.27	27.18	5.83	5.86	5.94		-1.50667	-1.47667	-1.39667	2.84153	2.78305	2.63293	2.7525	0.0878583
		miR-mim	29.59	29.51	29.62	8.28	8.07	8.31		0.943333	0.733333	0.973333	0.52003	0.601513	0.509328	0.543623	0.0411663
		si-Lnc+miR-mim	28.29	28.23	28.25	7.06	6.95	6.81		-0.276667	-0.386667	-0.526667	1.21139	1.30737	1.4406	0.503019	0.0939832
	PDK3	si-NC	30.93	30.92	30.81	9.65	9.67	9.52	9.61333	0.0366667	0.0566667	-0.0933333	0.974905	0.961483	1.06683	1.00107	0.0468203
		mimic-NC	30.99	30.92	30.91	9.69	9.57	9.7		0.0766667	-0.0433333	0.0866667	0.948246	1.03049	0.941696	0.973478	0.0404036
		si-Lnc	29.7	29.67	29.66	8.31	8.26	8.42		-1.30333	-1.35333	-1.19333	2.46798	2.55502	2.2868	2.4366	0.111723
		miR-mim	31.69	31.61	31.68	10.38	10.17	10.37		0.766667	0.556667	0.756667	0.587774	0.679871	0.591862	0.619836	0.0424842
		si-Lnc+miR-mim	30.49	30.42	30.45	9.26	9.14	9.01		-0.353333	-0.473333	-0.603333	1.27751	1.38831	1.51922	1.39502	0.0987929

## Sheet: QPCR（预实验）
基因名称	样本分组	内参（GRAPDH)	目的基因	ΔCt	—ΔΔCt	相对表达量	标准差（SD)
lnc C1QTNF1-ASL	hFOB1.19	16.6406	16.783	0.142391	0.0323912	0.977798
		16.4538	16.6906	0.236824	0.126824	0.915845
		16.6266	16.5742	-0.0524426	-0.162443	1.11918
	MG63	16.5409	21.2501	4.70917	4.59917	0.0412584
		16.9342	20.904	3.96987	3.85987	0.0688755
		16.8242	20.8811	4.05685	3.94685	0.0648453
	Saos2	16.5042	17.9412	1.437	1.327	0.398597
		16.5295	17.9458	1.41624	1.30624	0.404373
		16.4672	18.032	1.56485	1.45485	0.364794
	U2OS	16.6992	19.7705	3.07132	2.96132	0.128397
		16.7461	19.6314	2.88532	2.77532	0.146064
		16.5043	19.6764	3.17205	3.06205	0.119738
	HOS	16.7798	18.4788	1.69894	1.58894	0.332416
		16.5596	18.2892	1.72959	1.61959	0.325427
		16.5117	18.6522	2.1405	2.0305	0.24477
	hFOB1.19组平均值	16.5737	16.6826	0.108924	-0.00107577	1.00075	0.104221
	MG63组平均值	16.7664	21.0117	4.2453	4.1353	0.0569052	0.014918
	Saos2组平均值	16.5003	17.973	1.4727	1.3627	0.388855	0.0213794
	U2OS组平均值	16.6499	19.6928	3.0429	2.9329	0.130951	0.0134178
	HOS组平均值	16.6171	18.4734	1.85634	1.74634	0.298056	0.0487104

[truncated: 6 more sheets: 实验三-葡萄糖, 实验三-ATP, 实验四 -ATP, 实验四-葡萄糖, 实验二-MG63-ATP, 实验二-MG63-葡萄糖]
