# Supplementary material for: Deciphering the oncogenic network: how C1QTNF1-AS1 modulates osteosarcoma through miR-34a-5p and glycolytic pathways
Source: Front Oncol. 2025 Jan 9;14:1485605. doi: 10.3389/fonc.2024.1485605 (PMC11754200; doi:10.3389/fonc.2024.1485605)
Supplement: Supplementary file 23 [file Table8.xlsx]

## Sheet: 乳酸
	Software Version	3.03.14
	Experiment File Path:	C:\Users\Administrator\Desktop\Experiment1.xpt
	Protocol File Path:
	Plate Number	Plate 1
	Date	2024-11-22
	Time	11:05:35
	Reading Type	Reader
	Procedure Details
	Plate Type	96 WELL PLATE
	Eject plate on completion
	Read	Absorbance Endpoint
		Full Plate
		Wavelengths:	450
		Read Speed: Normal, Delay: 100 msec, Measurements/Data Point: 8
	Results
		1	2	3	4	5	6	7
	A		0.017	0.234	0.416	0.673	0.859	1.127
	B		0.362	0.71	0.394	0.791
	C		0.418	0.612	0.518	0.881
	D		0.539	0.771	0.345	0.909
OD 450	Standard product (μg/ml)	0	2	4	6	8	10
	Standard product (OD value)	0.017	0.234	0.416	0.673	0.859	1.127
	MG63
	OD450	miR-mim	mim-NC	Concentration calculation results (mM/L）		miR-mim	mim-NC
		0.362	0.71			3.24886	6.42115
		0.418	0.612			3.75934	5.5278
		0.539	0.771			4.86235	6.97721
	U2OS
	OD450	miR-mim	mim-NC	Concentration calculation results (mM/L）		miR-mim	mim-NC
		0.394	0.791			3.54057	7.15953
		0.518	0.881			4.67092	7.97995
		0.345	0.909			3.09389	8.23519

## Sheet: ECAR
			Raw RLU values
			ECAR standard concentration						MG63			U2OS
			control(0 nM)	10 nM	20 nM	30 nM	40 nM	50 nM	miR-mim	mim-NC		miR-mim	mim-NC
			488	186822	328375	474297	693645	822916	487856	684748		467132	690612
			501	194294	344399	482057	668168	893995	498215	640237		503467	643863
			535	209815	363342	508369	659122	874051	488231	647016		498372	626132
			Absolute RLU value = test hole-blank hole mean
			ECAR standard concentration						MG63			U2OS
			control(0 nM)	10 nM	20 nM	30 nM	40 nM	50 nM	miR-mim	mim-NC		miR-mim	mim-NC
			508	186314	327867	473789	693137	822408	487348	684240		466624	690104
				193786	343891	481549	667660	893487	497707	639729		502959	643355
				209307	362834	507861	658614	873543	487723	646508		497864	625624
	The ECAR standard curves were plotted
									ECAR concentration (nM) ——GraphPad mapping data for each group
	X axle ECAR concentration (nM)	RLU values on the Y axis
	0	0
	10	196469							MG63			U2OS					ECAR
	20	344864							miR-mim	mim-NC		miR-mim	mim-NC
	30	487733							28.553	40.2554		27.3213	40.6039
	40	673137							29.1687	37.6098		29.4809	37.8254
	50	863146							28.5753	38.0128		29.1781	36.7715
								Mean	28.7657	38.626		28.6601	38.4003
								SD	0.349213	1.42539		1.16926	1.97982
