# Supplementary material for: Deciphering the oncogenic network: how C1QTNF1-AS1 modulates osteosarcoma through miR-34a-5p and glycolytic pathways
Source: Front Oncol. 2025 Jan 9;14:1485605. doi: 10.3389/fonc.2024.1485605 (PMC11754200; doi:10.3389/fonc.2024.1485605)
Supplement: Supplementary file 24 [file Table9.xlsx]

## Sheet: 乳酸
	Software Version	3.03.14
	Experiment File Path:	C:\Users\Administrator\Desktop\Experiment1.xpt
	Protocol File Path:
	Plate Number	Plate 1
	Date	2024-05-22
	Time	11:05:35
	Reading Type	Reader
	Procedure Details
	Plate Type	96 WELL PLATE
	Eject plate on completion
	Read	Absorbance Endpoint
		Full Plate
		Wavelengths:	450
		Read Speed: Normal, Delay: 100 msec, Measurements/Data Point: 8
	Results
		1	2	3	4	5	6	7
	A		0.036	0.134	0.267	0.517	0.857	1.326
	B		0.885	0.603	0.394	0.791
	C		1.075	0.684	0.518	0.881
	D		0.982	0.731	0.345	0.909
OD 450	Standard product (μg/ml)	0	2	6	12	20	30
	Standard product (OD value)	0.036	0.134	0.267	0.517	0.857	1.326
	MG63
	OD450	si-Lnc	si-NC	Concentration calculation results (mM/L）		si-Lnc	si-NC
		0.885	0.603			20.1549	13.5352
		1.075	0.684			24.615	15.4366
		0.982	0.731			22.4319	16.5399
	U2OS
	OD450	si-Lnc	si-NC	Concentration calculation results (mM/L）		si-Lnc	si-NC
		0.821	0.608			18.6526	13.6526
		0.718	0.558			16.2347	12.4789
		0.874	0.487			19.8967	10.8122

## Sheet: ECAR
			Raw RLU values
			ECAR standard concentration						MG63			U2OS
			control(0 nM)	10 nM	20 nM	40 nM	60 nM	80 nM	si-Lnc	si-NC		si-Lnc	si-NC
			488	224343	351378	503437	753185	1004348	725541	513487		714687	529034
			501	208245	347318	531087	691380	903481	725024	484201		733846	489912
			535	254370	361372	553481	703813	983484	742732	526118		724783	501765
			Absolute RLU value = test hole-blank hole mean
			ECAR standard concentration						MG63			U2OS
			control(0 nM)	10 nM	20 nM	30 nM	40 nM	50 nM	si-Lnc	si-NC		si-Lnc	si-NC
			508	223835	350870	502929	752677	1003840	725033	512979		714179	528526
				207737	346810	530579	690872	902973	724516	483693		733338	489404
				253862	360864	552973	703305	982976	742224	525610		724275	501257
	The ECAR standard curves were plotted
									ECAR concentration (nM) ——GraphPad mapping data for each group
	X axle ECAR concentration (nM)	RLU values on the Y axis
	0	0
	10	228478							MG63			U2OS					ECAR
	20	352848							si-Lnc	si-NC		si-Lnc	si-NC
	40	528827							58.3733	39.3243		57.3983	40.7209
	60	715618							58.3269	36.6935		59.1194	37.2065
	80	963263							59.9176	40.4589		58.3052	38.2713
								Mean	58.8726	38.8256		58.2743	38.7329
								SD	0.905299	1.93163		0.860954	1.80209
