# Supplementary material for: Deciphering the oncogenic network: how C1QTNF1-AS1 modulates osteosarcoma through miR-34a-5p and glycolytic pathways
Source: Front Oncol. 2025 Jan 9;14:1485605. doi: 10.3389/fonc.2024.1485605 (PMC11754200; doi:10.3389/fonc.2024.1485605)
Supplement: Supplementary file 25 [file Table10.xlsx]

## Sheet: 乳酸
	Software Version	3.03.14
	Experiment File Path:	C:\Users\Administrator\Desktop\Experiment1.xpt
	Protocol File Path:
	Plate Number	Plate 1
	Date	2024-05-22
	Time	11:05:35
	Reading Type	Reader
	Procedure Details
	Plate Type	96 WELL PLATE
	Eject plate on completion
	Read	Absorbance Endpoint
		Full Plate
		Wavelengths:	450
		Read Speed: Normal, Delay: 100 msec, Measurements/Data Point: 8
	Results
		1	2	3	4	5	6	7
	A		0.036	0.134	0.267	0.517	0.857	1.326
	B		0.565	0.605	0.941	0.318	0.731
	C		0.638	0.675	1.021	0.268	0.782
	D		0.515	0.569	0.913	0.33	0.703
	E		0.603	0.605	0.983	0.347	0.774
	F		0.681	0.504	1.106	0.401	0.697
	G		0.557	0.654	1.084	0.322	0.703
OD 450	Standard product (μg/ml)	0	2	6	12	20	30
	Standard product (OD value)	0.036	0.134	0.267	0.517	0.857	1.326
	MG63
	OD450	si-NC	mim-NC	si-Lnc	miR-mim	si-Lnc+miR-mim	Concentration calculation results (mM/L）		si-NC	mim-NC	si-Lnc	miR-mim	si-Lnc+miR-mim
		0.565	0.605	0.941	0.318	0.731			12.6432	13.5822	21.4695	6.84507	16.5399
		0.638	0.675	1.021	0.268	0.782			14.3568	15.2254	23.3474	5.67136	17.7371
		0.515	0.569	0.913	0.33	0.703			11.4695	12.7371	20.8122	7.12676	15.8826
	U2OS
	OD450	si-NC	mim-NC	si-Lnc	miR-mim	si-Lnc+miR-mim	Concentration calculation results (mM/L）		si-NC	mim-NC	si-Lnc	miR-mim	si-Lnc+miR-mim
		0.603	0.605	0.983	0.347	0.774			13.5352	13.5822	22.4554	7.52582	17.5493
		0.681	0.504	1.106	0.401	0.697			15.3662	11.2113	25.3427	8.79343	15.7418
		0.557	0.654	1.084	0.322	0.703			12.4554	14.7324	24.8263	6.93897	15.8826

## Sheet: ECAR
			Raw RLU values
			ECAR standard concentration						MG63						U2OS
			control(0 nM)	10 nM	20 nM	40 nM	60 nM	80 nM	si-NC	mim-NC	si-Lnc	miR-mim	si-Lnc+miR-mim		si-NC	mim-NC	si-Lnc	miR-mim	si-Lnc+miR-mim
			488	214348	334877	513789	731853	1010348	531814	532056	741837	399872	609437		525923	531918	771762	434029	633625
			501	221537	351235	523783	703437	953487	504589	501971	762762	404183	590768		502207	490982	757880	398401	587951
			535	254370	364371	543485	743481	973513	483389	487883	739534	390634	562327		489618	499852	734916	387637	544299
			Absolute RLU value = test hole-blank hole mean
			ECAR standard concentration						MG63						U2OS
			control(0 nM)	10 nM	20 nM	30 nM	40 nM	50 nM	si-NC	mim-NC	si-Lnc	miR-mim	si-Lnc+miR-mim		si-NC	mim-NC	si-Lnc	miR-mim	si-Lnc+miR-mim
			508	213840	334369	513281	731345	1009840	531306	531548	741329	399364	608929		525415	531410	771254	433521	633117
				221029	350727	523275	702929	952979	504081	501463	762254	403675	590260		501699	490474	757372	397893	587443
				253862	363863	542977	742973	973005	482881	487375	739026	390126	561819		489110	499344	734408	387129	543791
	The ECAR standard curves were plotted
									ECAR concentration (nM) ——GraphPad mapping data for each group
	X axle ECAR concentration (nM)	RLU values on the Y axis
	0	0
	10	229577							MG63						U2OS								ECAR
	20	349653							si-NC	mim-NC	si-Lnc	miR-mim	si-Lnc+miR-mim		si-NC	mim-NC	si-Lnc	miR-mim	si-Lnc+miR-mim
	40	526511							40.5536	40.575	59.0856	28.9113	47.4029		40.0338	40.5628	61.7261	31.9253	49.5372
	60	725749							38.1513	37.9203	60.932	29.2917	45.7556		37.9411	36.9507	60.5012	28.7815	45.507
	80	978608							36.2807	36.6772	58.8824	28.0962	43.246		36.8303	37.7333	58.4749	27.8317	41.6553
								Mean	38.3285	38.3908	59.6333	28.7664	45.4682		38.2684	38.4156	60.2341	29.5128	45.5665
								SD	2.14196	1.99101	1.12925	0.6108	2.0933		1.62662	1.90025	1.64198	2.14251	3.94131
